# Supplementary material for: Lessons learned from implementation of the Workload Indicator of Staffing Need (WISN) methodology: an international Delphi study of expert users
Source: Hum Resour Health. 2022 Jan 28;19(Suppl 1):138. doi: 10.1186/s12960-021-00675-z (PMC8796553; doi:10.1186/s12960-021-00675-z)
Supplement: Supplementary file 1 — Additional file 1. Detailed results for each Delphi iteration (1-3). [file 12960_2021_675_MOESM1_ESM.xlsx]

## Sheet: Round 1
No.	WISN Techncial Step	Easy	Very easy	Neither easy nor difficult	Difficult	Very difficult	Comment
1	Determining priority cadres and health facility type	0.0526316	0.736842	0.105263	0.0526316	0.0526316	Very easy
2	Estimating available working time	0.0952381	0.380952	0.190476	0.333333	0	Easy
3	Defining workload components	0.047619	0.333333	0.380952	0.190476	0.047619	Easy
4	Setting activity standards	0	0.142857	0.52381	0.333333	0	Easy
5	Establishing standard workloads	0.05	0.45	0.4	0.1	0	Easy
6	Calculating allowance factors	0.05	0.1	0.4	0.35	0.1	Undetermined
7	Determining staff requirements	0.1	0.4	0.35	0.1	0.05	Easy
8	Analyzing and interpreting WISN results	0.047619	0.47619	0.285714	0.190476	0	Easy

## Sheet: Round 2
No	Statement	Very easy	Easy	Somewhat easy	Neither easy nor difficult	Somewhat difficult	Difficult	Very difficult	No response	Final Consensus
	Practicability of the WISN: Based on your practical experience implementing the WISN, indicate how easy it is to implement the following WISN technical steps:
1	Explaining how to calculate the allowance factors	0.0869565	0.217391	0.0869565	0.217391	0.217391	0.0434783	0.130435	0	Easy with mid-point
2	Calculating allowance factors	0.0434783	0.26087	0.0869565	0.304348	0.173913	0.0869565	0.0434783	0	Easy with mid-point
	Statement	Strongly agree	Agree	Neither agree or disagree	Disagree	Strongly disagree	No response			Final Consensus
	Practicability of the WISN: Review the statements below and for each indicate whether you “strongly agree “, “agree”, “neither agree nor disagree”, “disagree”, or strongly disagree.
1	WISN training for the steering committee, technical team and expert group is a key success factor in WISN implementation.	0.652174	0.304348	0	0.0434783	0	0			Agreed
2	Use of the WISN software makes the WISN methodology easy	0.26087	0.347826	0.347826	0	0	0.0434783			Agreed
3	Use of the WISN software minimizes errors	0.130435	0.391304	0.347826	0.0434783	0	0.0869565			Agreed with mid-point
4	Although there is a software that eases the calculations, WISN users need to understand how all the different WISN calculations are done manually.	0.652174	0.26087	0.0869565	0	0	0			Agreed
	Determining priority cadres and facilities for WISN assessment
1	In determining priority cadres and facilities, it is usually evident what cadres in which facilities require addressing.	0.0869565	0.347826	0.217391	0.304348	0	0.0434783			Agreed with mid-point
2	The ministry of health usually provides clear guidance on the specific cadres it is most concerned with and what they would want to know about the situation.	0.0869565	0.304348	0.217391	0.391304	0	0			Agreed with mid-point
3	It is advisable to include all cadres related to a specific service as it will then be possible to consider the issue of task shifting/task sharing.	0.347826	0.391304	0.0869565	0.130435	0.0434783	0			Agreed
4	Determining priority cadres and facilities requires a good understanding of the local setting and its needs.	0.608696	0.391304	0	0	0	0			Agreed
5	The selected priority cadres and facility types for WISN assessments may initially be too ambitious and as such negotiating a reasonable scope for the WISN is essential.	0.26087	0.608696	0.0869565	0.0434783	0	0			Agreed
6	Determining priority cadres and facilities is more of a policy issue and involves consultation with key stakeholders.	0.391304	0.391304	0.173913	0.0434783	0	0			Agreed
7	Determining priority cadres and facilities is a key decision which should be well thought through, and should be based on existing human resource challenges.	0.521739	0.391304	0.0869565	0	0	0			Agreed
	Determining available working time
1	Determining AWT is easy because all the information on staff absences is available in the human resource files.	0.0434783	0.173913	0.130435	0.434783	0.217391	0			Disagreed
2	Determining AWT is easy in settings where terms and conditions of employment (such as annual leaves, hours of work per week, etc.) are clearly defined.	0.130435	0.782609	0.0434783	0.0434783	0	0			Agreed
3	Data on study leave, sick leave and compassionate leave is often not available, or is difficult to access.	0.26087	0.478261	0.0869565	0.130435	0.0434783	0			Agreed
4	Available working time is usually different from the actual time worked given that sometimes health care workers come late or leave work early, or patients come late to the facilities.	0.391304	0.521739	0	0.0434783	0.0434783	0			Agreed
5	It is difficult to account for maternity leave without analyzing staff by sex.	0.130435	0.391304	0.217391	0.217391	0.0434783	0			Agreed with mid-point
6	Determining AWT, needs some clarification and use of the expert group.	0	0.652174	0.173913	0.130435	0	0.0434783			Agreed
0	Defining workload components
1	When defining workload components, avoid breaking down the activities into micro components.	0.347826	0.26087	0.0869565	0.173913	0.130435	0			Agreed
2	One of the challenges in defining workload components is ensuring that only those health service activities for which service statistics are collected are listed.	0.26087	0.478261	0.0434783	0.217391	0	0			Agreed
3	The distinction between support activities (done by all) and additional activities (done by a defined number of staff), is not always clear to everyone.	0.0869565	0.565217	0.0869565	0.26087	0	0			Agreed
4	Sharing of task across cadre groups makes the process of defining workload components difficult.	0.173913	0.565217	0	0.130435	0	0.130435			Agreed
	Setting activity standards
1	Setting activity standards is easy, but gaining consensus on the actual time takes time.	0.304348	0.391304	0.130435	0.130435	0	0.0434783			Agreed
2	One of the key challenges in setting activity standards is that many of the procedures under each activity are not standardized making it difficult to set valid standards	0.130435	0.521739	0.26087	0.0434783	0	0.0434783			Agreed
3	Setting activity standards is subjective with a tendency of experts over estimating or setting ideal standards.	0.173913	0.695652	0.0869565	0.0434783	0	0			Agreed
4	Objectivity in setting activity standards could be improved by supplementing the expert group discussions with other methods such as time motion studies, observation, daily diary, and role playing.	0.434783	0.478261	0.0869565	0	0	0			Agreed
5	Setting activity standards is a complex process that should not be hurried. Expert groups must be given sufficient time to debate and discuss before setting the standard.	0.434783	0.434783	0.0869565	0.0434783	0	0			Agreed
6	Consensus should be reached to set activity standards for cadres based on what they should be doing and NOT what they are currently doing due to task shifting	0.391304	0.521739	0	0.0434783	0.0434783	0			Agreed
7	When the expert group setting the activity standards understand the WISN methodology well, it introduces a conflict of interest where they tend to set ideal standards to increase the number of their cadre needs	0.0434783	0.434783	0.391304	0.0869565	0.0434783	0			Agreed with mid-point
8	Setting activity standards is difficult for community and volunteer cadres	0.130435	0.434783	0.304348	0.0869565	0	0.0434783			Agreed with mid-point
9	Setting category and individual allowance standards is challenging because activities that are considered as category in one facility maybe assigned to specific individuals in another.	0.0869565	0.695652	0.0869565	0.130435	0	0			Agreed
10	Setting allowance standards, especially the frequency of some activities is difficult.	0	0.608696	0.304348	0.0869565	0	0			Agreed
11	Calculating allowance factors is easy because the formula is provided, but explaining the concept to stakeholders is difficult.	0.0869565	0.652174	0.130435	0.0869565	0.0434783	0			Agreed
12	The rationale and how the category allowance factor formula is derived is difficult to comprehend.	0	0.391304	0.217391	0.391304	0	0			Agreed with mid-point
13	To ensure easy understandability of the Category and individual allowance factors, there is need to include a methodological and conceptual explanation of the CAF and IAF formula or look for another algorithm to define the factors.	0.0869565	0.478261	0.217391	0.130435	0.0434783	0.0434783			Agreed with mid-point
	Determining staff requirements
1	Determining staff requirements is not difficult if you are just looking at a specific facility, However, when generalizing the findings to several facilities then it can be a challenge.	0.217391	0.521739	0.130435	0.0869565	0.0434783	0			Agreed
	Analyzing and interpreting WISN results
1	There is no clear guidance on which staffing numbers to use in determining the WISN difference and ratio since the number of staff varies over the year	0.0434783	0.304348	0.391304	0.217391	0.0434783	0			Agreed with mid-point
2	Analyzing WISN results is mathematical, simple, and clear concept and is enough to analyze and interpret the results	0.130435	0.478261	0.130435	0.217391	0	0.0434783			Agreed
3	In interpreting the WISN results, there is a tendency to just react to the numbers without understanding of the context particularly if done from “top down”.	0.304348	0.478261	0.173913	0.0434783	0	0			Agreed
4	Analyzing and interpreting WISN results require an experience base beyond just running the WISN calculations and a deep understanding of current health priorities and the staffing situation.	0.565217	0.391304	0	0.0434783	0	0			Agreed
5	The way the WISN results are rounded off is not well understood, there is need for more elaboration of how the rounding in done in the user manual.	0.0434783	0.217391	0.391304	0.347826	0	0			Agreed with mid-point
	Using WISN results to inform staffing decisions
1	Lack of in-country supporting policies to guide the use of the WISN results is a limiting factor in using the results for decision making.	0.434783	0.478261	0.0434783	0	0	0.0434783			Agreed
2	Although decision makers ask for evidence, practically, they make their decision considering other factors such as politics.	0.304348	0.652174	0	0.0434783	0	0			Agreed
3	Making decisions based on WISN results is the most difficult step, because this is where politics, budgets, fear of disrupting the status quo, etc. intersect. These are all matters that are beyond the WISN method itself.	0.565217	0.434783	0	0	0	0			Agreed
4	To increase acceptance of the WISN results, there is need to sensitize politicians, and key ministries that control the staff establishment and budget on the WISN methodology.	0.565217	0.391304	0.0434783	0	0	0			Agreed
5	Use of WISN results is easier if the WISN has senior level leadership support and they are involved from the start.	0.565217	0.434783	0	0	0	0			Agreed
6	Credibility of the WISN study is a key success factor in facilitating use of the WISN results	0.608696	0.391304	0	0	0	0			Agreed
7	Consultation/validation workshops with management to discuss and ensure understanding of results and implications facilitate use	0.478261	0.391304	0.0869565	0	0	0.0434783			Agreed
	Statement	Very Effective	Effective	Moderately Effective	Slightly Effective	Not Effective.	No response
	Challenges experiences and strategies used to overcome them: For each of the challenges outlined in the table, assess how effective the proposed strategy is in addressing the challenge
1	Ensure that the expert group has the required level of expertise, experience, and credibility, and allow adequate time for discussion and debate within the expert group.	0.565217	0.391304	0.0434783	0	0	0			Very Effective
2	Complement the expert discussions with other methods such as time motion study & role playing	0.391304	0.478261	0.0869565	0.0434783	0	0			Very Effective
3	Benchmark on standards set in other countries and review based on your context.	0.173913	0.478261	0.0869565	0.130435	0.130435	0			Very Effective
4	Explain each part of the formula separately. Use examples whenever possible.	0.173913	0.565217	0.26087	0	0	0			Very Effective
5	Simply use the software	0.173913	0.130435	0.26087	0.173913	0.217391	0.0434783			Undetermined
6	Derive the work pressure from the WISN ratio and present it as a percent. Work pressure = (1 – WISN ratio) *100.	0.217391	0.391304	0.26087	0	0.0869565	0.0434783			Very Effective
7	In case of incomplete records, use available data to project the annual service statistics.	0.130435	0.478261	0.304348	0.0869565	0	0			Very Effective
8	Consider primary data collection to triangulate secondary data obtained at district or ministry level.	0.217391	0.521739	0.217391	0.0434783	0	0			Very Effective
9	Explain the implications of poor data management to key stakeholders and advocate for better data management	0.26087	0.391304	0.26087	0.0434783	0.0434783	0			Very Effective
10	Mobilize senior management level commitment prior to the WISN study and work with expert group composed of experienced and respected representatives of their cadre.	0.565217	0.391304	0.0434783	0	0	0			Very Effective
11	Hold consultative workshops with senior management to better understand and interpret results and involve beneficiaries/facilities and districts in decision making	0.521739	0.391304	0.0869565	0	0	0			Very Effective
12	Advocate at the central ministry level (MOH and MOPS) for the formulation of policy guidelines to support the use of WISN methodology so that the WISN is institutionalized.	0.652174	0.304348	0.0434783	0	0	0			Very Effective
13	Develop another tool that uses the WISN results that districts/regions can use to prioritize staffing needs across facilities to inform staff deployment and requests for additional staff across facilities.	0.130435	0.347826	0.26087	0.173913	0	0.0869565			Effective
14	Work with key stakeholders in developing different scenarios for using the results and in assessing the feasibility, and pros and cons of each option.	0.26087	0.434783	0.26087	0	0	0.0434783			Very Effective
15	Perform a sensitivity analysis using the AWT determined, and the actual time spent of service delivery to demonstrate the reality on the ground versus the ideal situation for informed decision making.	0.217391	0.391304	0.26087	0	0.0434783	0.0869565			Very Effective
16	Set activity standards based on what each cadre should be doing and not what they are doing due to task shifting.	0.26087	0.521739	0.0434783	0.0869565	0.0869565	0			Very Effective
17	In cases where different staff categories do the same work, determine percentage of work done by each cadre and use it in the calculations.	0.434783	0.391304	0.0869565	0.0434783	0.0434783	0			Very Effective
18	Adopt phased approach to filling the gaps. Group interventions into immediate, medium, and long-term.	0.347826	0.608696	0	0.0434783	0	0			Very Effective
19	In selecting the technical team include staff from facilities so that they are involved in conducting WISN assessments at their own level as this is more sustainable.	0.347826	0.478261	0.0869565	0.0434783	0.0434783	0			Very Effective
20	Sensitize key stakeholders on the WISN up front	0.347826	0.565217	0.0434783	0.0434783	0	0			Very Effective
21	Involve MOH and MOPS in the training and implementation. This gives the WISN credibility and acceptance.	0.521739	0.434783	0.0434783	0	0	0			Very Effective
22	Prepare data for entry outside the system - this involves aggregating and desegregating data.	0.347826	0.304348	0.130435	0.130435	0	0.0869565			Very Effective
23	At data entry, prepare the data in the format and order of how it will be entered in the software to ease entry	0.304348	0.347826	0.130435	0.130435	0	0.0869565			Very Effective
24	Do double data entry to minimize data entry errors and to triangulate results.	0.304348	0.217391	0.173913	0.217391	0	0.0869565			Effective
25	Develop tool to automatically upload the data into the WISN software	0.304348	0.478261	0.0434783	0.130435	0	0.0434783			Very Effective
26	Set activity standards for routine nursing care in wards through observations and set different standards based on patient acuity.	0.304348	0.521739	0.173913	0	0	0			Very Effective

## Sheet: Round 3
No	Lessons learned	Strongly agree	Agree	Neither agree or disagree	Disagree	Strongly disagree	No Response	Consensus
1	Involving key stakeholders in the WISN processes enhances credibility and acceptability of results.	0.714286	0.285714	0	0	0	0	Agreed
2	Correct interpretation of the WISN results goes beyond the numbers, it requires a good understanding of the WISN methodology and the local context	0.619048	0.380952	0	0	0	0	Agreed
3	Application of the WISN requires careful planning of the key technical steps.	0.380952	0.619048	0	0	0	0	Agreed
4	Addressing issues raised by WISN results requires addressing other HRH challenges which WISN alone cannot address such as: health worker attraction, retention, and performance, absenteeism, managing study leave.	0.666667	0.285714	0.047619	0	0	0	Agreed
5	Often there is a mismatch between the staffing in the human resource information systems at the ministry with the actual number in the facilities which necessitates obtaining data on current staffing from the facilities.	0.47619	0.47619	0	0.047619	0	0	Agreed
6	Ensuring transparency of the WISN processes enhances credibility and acceptability of results.	0.571429	0.380952	0.047619	0	0	0	Agreed
7	Training in WISN is critical for successful implementation of WISN assessments.	0.666667	0.285714	0.047619	0	0	0	Agreed
8	For effective application of the WISN, it is advisable to start small and increase scope of the WISN with time as one gains experience	0.666667	0.285714	0.047619	0	0	0	Agreed
9	Application of the WISN needs ample time for consensus amongst stakeholders.	0.333333	0.619048	0.047619	0	0	0	Agreed
10	The health system is dynamic changing with technology, policies, disease burden and staffing context. Therefore, the WISN results are time bound and regular revision of activity standards and WISN assessments is inevitable.	0.52381	0.428571	0.047619	0	0	0	Agreed
11	Although several countries recommend the use of workload based staffing norms in their HR policies and plans, actual staffing is based on rigid staffing norms or establishments.	0.285714	0.619048	0.047619	0.047619	0	0	Agreed
12	Establishing the prerequisite structures (steering committee, expert group, and technical team) to manage the WISN helps in proper implementation	0.428571	0.47619	0.0952381	0	0	0	Agreed
13	It is important to complement the WISN assessments with other HRH interventions to be able to comprehensively address key HRH issues.	0.666667	0.190476	0.142857	0	0	0	Agreed
14	Bottom up approach to application of WISN that involves the staff in the health facilities is motivating to the staff.	0.380952	0.47619	0.0952381	0.047619	0	0	Agreed
15	Dissemination of WISN results needs to focus on the HRH issues identified other than just the numbers to minimize the negative perceptions and resistance based on just the numbers.	0.47619	0.380952	0.0952381	0.047619	0	0	Agreed
16	Ensuring the implementation team is led by someone with practical experience implementing the WISN is also a critical success factor in WISN implementation.	0.52381	0.285714	0.0952381	0.0952381	0	0	Agreed
17	Direct observation and other methods such as role playing can help triangulate activity standards set through the expert group discussions	0.238095	0.571429	0.190476	0	0	0	Agreed
18	Benchmarking activity standards against those used in other countries of similar context and validating them to the local context eases implementation	0.190476	0.52381	0.238095	0	0.047619	0	Agreed
19	Although decision makers ask for data to inform their decisions, in the end whether and how WISN results are used is informed more by political than technical considerations.	0.190476	0.52381	0.238095	0.047619	0	0	Agreed
20	Once staff understand that inaccurate reporting of health statistics negatively impacts their staffing needs, it leads to an improvement in data management and subsequently data quality.	0.0952381	0.52381	0.0952381	0	0	0.285714	Agreed
21	The WISN methodology is not appropriate for determining staffing requirements for new facilities without service statistics data so, other methods should be used.	0.190476	0.380952	0.0952381	0.238095	0.047619	0.047619	Agreed with mid-point
22	There is need therefore to set minimum and maximum staffing levels by facility type to mitigate the challenge of the WISN described above.	0.047619	0.428571	0.238095	0.238095	0	0.047619	Agreed with mid-point
23	The WISN methodology is not appropriate for determining staffing requirements for services considered mandatory at specific facility types. So, other methods should be used to determine staffing need.	0.047619	0.238095	0.142857	0.333333	0.190476	0.047619	Undetermined
24	Using the WISN perpetuates the vicious cycle of where facilities with high workload get more staff, improve their services, get more patients, and then more staff while the reverse happens for those with low workload.	0.0952381	0.190476	0.285714	0.285714	0.0952381	0.047619	Undetermined
No.	Recommendation	Very Effective	Effective	Moderately Effective	Slightly Effective	Not Effective.	No Response	Consensus
1	Read, understand, and use the WISN manual to guide every step of implementation	0.619048	0.333333	0.047619	0	0	0	Very effective
2	Obtain high level government buy in for WISN implementation before starting implementation	0.761905	0.238095	0	0	0	0	Very effective
3	For successful WISN implementation, adequately train the technical group that implements the WISN on the WISN methodology.	0.619048	0.380952	0	0	0	0	Very effective
4	When determining priority cadres for WISN, ensure you are agreeing on cadres and not posts.	0.52381	0.47619	0	0	0	0	Very effective
5	Before determining workload components, identify and thoroughly review the different sources of workload data to understand what data is collected and how it is grouped.	0.52381	0.47619	0	0	0	0	Very effective
6	Start small either with one cadre or one district before expanding to more cadres, or higher facility levels, or larger geographic scope.	0.619048	0.333333	0.047619	0	0	0	Very effective
7	To ease WISN implementation, include someone who understands the different information systems in the country on the technical team.	0.428571	0.47619	0.0952381	0	0	0	Very effective
8	Use an experienced WISN expert to introduce/guide the WISN implementation for successful implementation.	0.47619	0.380952	0.142857	0	0	0	Very effective
9	Keep the implementation manageable by not identifying too many workload components which would be cumbersome.	0.333333	0.47619	0.0952381	0.0952381	0	0	Very effective
10	For successful WISN implementation, adequately train the expert group that sets the activity standards on the WISN methodology.	0.571429	0.238095	0.142857	0	0	0.047619	Very effective
11	In setting activity standards, review WISN studies done in countries of similar context and customize them to own context.	0.380952	0.380952	0.190476	0.047619	0	0	Very effective
12	Use a multiskilled technical team which has good mathematical and computer skills to ease implementation.	0.333333	0.428571	0.190476	0.047619	0	0	Very effective
13	To ease WISN implementation, include an HR practitioner on the technical team.	0.428571	0.333333	0.190476	0	0	0.047619	Very effective
14	In determining workload components, review WISN studies done in countries of similar context and customize them to own context	0.380952	0.333333	0.285714	0	0	0	Very effective
15	To ease understanding of the WISN ratio, turn the ratio into percentage which show the work pressure as percent. To do this, use this formula [1 – WISN ratio] *100.	0.285714	0.285714	0.380952	0	0	0.047619	Effective
No.	Recommendation	Very Effective	Effective	Moderately Effective	Slightly Effective	Not Effective.	No Response	Consensus
1	Countries and health partners could consider strengthening human resource information systems including monitoring staff absences.	0.761905	0.238095	0	0	0	0	Very effective
2	Countries and health partners could consider strengthening health information management systems for managing health service statistics.	0.714286	0.238095	0.047619	0	0	0	Very effective
3	WHO and counties that have used the WISN could consider sharing their experiences of how the use of WISN improved quality of care and health indices to further advocate for the widespread adoption of the WISN methodology.	0.52381	0.428571	0.047619	0	0	0	Very effective
4	WHO could consider revising the WISN user manual to include more guidance on how to conduct WISN assessments in secondary and tertiary hospitals.	0.333333	0.571429	0.047619	0.047619	0	0	Very effective
5	WHO could consider updating the WISN software to allow server based data entry which enables simultaneous data entry – this eases execution of large WISN studies.	0.47619	0.380952	0.0952381	0	0	0.047619	Very effective
6	WHO could consider expanding the WISN toolkit to include the different implementation experiences to share solutions and common challenges.	0.190476	0.666667	0.0952381	0.047619	0	0	Very effective
7	WHO could consider reviewing the WISN software to allow direct data importation of service statistics and staffing data from other systems.	0.52381	0.333333	0.047619	0	0	0.0952381	Very effective
8	WHO should consider revising the user manual to include clear guidance on how to set activity standards for activities such as bedside nursing.	0.380952	0.47619	0.047619	0.047619	0	0.047619	Very effective
9	WHO could consider proving more guidance on how to determine staffing requirements for health cadres who do not have service statistics particularly support and administrative cadres	0.47619	0.380952	0.0952381	0	0.047619	0	Very effective
10	WHO could consider developing a clear policy on using workload based staffing norms and advocate for its adoption by member countries so that the WISN is institutionalized / integrated in the formal government HR systems.	0.380952	0.380952	0.047619	0.0952381	0	0.0952381	Very effective
11	WHO could consider adding data analysis capabilities in the WISN software other than just reports because this would make further analysis of WISN results easier especially in large data sets.	0.333333	0.428571	0.142857	0.047619	0	0.047619	Very effective
12	Countries could consider developing staffing policies that allow the use of WISN results for example, by providing a staffing quota above the staffing norms or establishments that is based on workload, so that facilities with high workloads have the flexibility to increase their staffing above the set establishment.	0.47619	0.285714	0.142857	0	0	0.0952381	Very effective
13	WHO should consider revising the user manual to include clear guidance on how to set activity standards based on patient acuity especially in tertiary health facilities.	0.285714	0.428571	0.142857	0.0952381	0	0.047619	Very effective
14	WHO could consider revising the WISN software to add a tool that captures qualitative data necessary to explain and interpret the results.	0.285714	0.428571	0.190476	0	0.047619	0.047619	Very effective
15	WHO could consider publishing samples of available working time used in different country WISN assessments to serve as references which could then be customized to the different country contexts.	0.142857	0.52381	0.047619	0.142857	0.0952381	0.047619	Very effective
16	WHO should consider revising the user manual to include more practical examples for each of the WISN technical steps.	0.190476	0.47619	0.190476	0.142857	0	0	Very effective
17	WHO could consider developing standard workload components based on different country implementation experiences to serve as references which could then be customized to the different country contexts.	0.285714	0.333333	0.142857	0.0952381	0.0952381	0.047619	Very effective
18	WHO could consider developing standard activity standards based on different country implementation experiences to serve as references which could then be customized to the different country contexts.	0.238095	0.380952	0.142857	0.0952381	0.0952381	0.047619	Very effective
19	WHO could consider updating the WISN software to estimate the total staffing cost by including other staffing costs like accommodation, allowances etc. in addition to wage.	0.190476	0.428571	0.190476	0.047619	0.0952381	0.047619	Very effective
20	WHO should consider revising the user manual to include practical tools or templates for example, questionnaires for collecting data from facilities, interview guides for the expert group discussions, templates for setting activity standards, templates for disaggregating workload data etc.	0.190476	0.380952	0.285714	0.047619	0.047619	0.047619	Effective
21	WHO could consider revising the WISN user manual to include community health workers.	0.238095	0.142857	0.333333	0.0952381	0.142857	0.047619	Effective
22	WHO could consider revising the WISN software to include community health workers.	0.190476	0.142857	0.380952	0.142857	0.0952381	0.047619	Effective
